# Supplementary material for: Environmental factors effecting the germination and seedling emergence of two populations of an aggressive agricultural weed; Nassella trichotoma
Source: PLoS One. 2018 Jul 5;13(7):e0199491. doi: 10.1371/journal.pone.0199491 (PMC6033418; doi:10.1371/journal.pone.0199491)
Supplement: S1 File — (XLSX) [file pone.0199491.s001.xlsx]

## Sheet: Sheet1
Ingliston						Gnarwarre
Light/Temperatue	Mean	St Dev	St Error			Light/Temperatue	Mean	St Dev	St Error
max:17 min:7 L/D	75	11.4018	4.65475			max:17 min:7 L/D	75.8333	18.2802	7.46287
max:17 min:7 D	74.1667	11.143	4.54911			max:17 min:7 D	77.5	14.7479	6.0208
max:25 min:15 L/D	82.5	11.2916	4.60977			max:25 min:15 L/D	90.8333	6.6458	2.71314
max:25 min:15 D	80	10.4881	4.28174			max:25 min:15 D	92.5	4.1833	1.70783
max:30 min:20 L/D	34.1667	23.3274	9.52336			max:30 min:20 L/D	80.8333	8.01041	3.27024
max:30 min:20 D	34.1667	11.143	4.54911			max:30 min:20 D	60.8333	13.1972	5.38774
max:40 min:30 L/D	34.1667	21.5445	8.79552			max:40 min:30 L/D	6.66667	6.0553	2.47207
max:40 min:30 D	9.16667	12.0069	4.90181			max:40 min:30 D	0.833333	2.04124	0.833333
pH	Mean	St Dev	St Error			pH	Mean	St Dev	St Error
pH Control	62.5	18.6414	7.6103			pH Control	78.3333	9.30949	3.80058
pH4	69.1667	12.0069	4.90181			pH4	85	7.07107	2.88675
pH5	61.6667	9.30949	3.80058			pH5	72.5	17.5357	7.15891
pH6	57.5	19.9374	8.13941			pH6	85.8333	13.9344	5.68868
pH7	70	12.2474	5			pH7	75	13.784	5.62731
pH8	65.8333	15.9426	6.50854			pH8	73.3333	12.145	4.95816
pH9	66.6667	27.8687	11.3774			pH9	89.1667	7.3598	3.00463
pH10	58.3333	17.224	7.03167			pH10	87.5	5.24404	2.14087
NaCl	Mean	St Dev	St Error			NaCl	Mean	St Dev	St Error
NaCl Control	60.8333	11.583	4.72875			NaCl Control	85.8333	12.4164	5.06897
25mM	64.1667	14.2887	5.83333			25mM	80	9.48683	3.87298
50mM	50.8333	8.61201	3.51584			50mM	65.8333	11.143	4.54911
100mM	39.1667	20.3511	8.3083			100mM	46.6667	17.5119	7.1492
150mM	9.16667	9.17424	3.74537			150mM	10	15.1658	6.19139
200mM	4.16667	6.6458	2.71314			200mM	0	0	0
250mM	0	0	0			250mM	0	0	0
PEG	Mean	St Dev	St Error			PEG	Mean	St Dev	St Error
PEG Control	70	11.8322	4.83046			PEG Control	93.3333	7.52773	3.07318
100kPa	65.8333	8.01041	3.27024			100kPa	92.5	10.3682	4.23281
200kPa	46.6667	15.0555	6.14636			200kPa	75.8333	14.6344	5.97448
400kPa	0	0	0			400kPa	0	0	0
600kPa	0	0	0			600kPa	0	0	0
800kPa	0	0	0			800kPa	0	0	0
1000kPa	0	0	0			1000kPa	0	0	0
Burial Depth	Mean	St Dev	St Error			Burial Depth	Mean	St Dev	St Error
Surface	51.6667	25.6255	10.4616			Surface	30.8333	7.52773	3.07318
1cm	75	11.8322	4.83046			1cm	80	10.3682	4.23281
2cm	75	23.2379	9.48683			2cm	68.3333	20.7364	8.46562
3cm	53.3333	25.8199	10.5409			3cm	69.1667	27.9285	11.4018
4cm	20.8333	12.4164	5.06897			4cm	50.8333	14.6344	5.97448
Temperature	Mean	St Dev	St Error			Temperature	Mean	St Dev	St Error
40 3min	70	21.2132	8.66025			40 3min	95.8333	4.91596	2.00693
40 6mins	70.8333	13.1972	5.38774			40 6mins	99.1667	2.04124	0.833333
40 9mins	63.3333	13.6626	5.57773			40 9mins	93.3333	7.52773	3.07318
60 3mins	50	17.8885	7.30297			60 3mins	84.1667	12.4164	5.06897
60 6mins	50.8333	22.2299	9.0753			60 6mins	72.5	12.9422	5.28362
60 9mins	65.8333	20.5953	8.408			60 9mins	83.3333	6.8313	2.78887
80 3mins	57.5	19.9374	8.13941			80 3mins	93.3333	6.0553	2.47207
80 6mins	55	14.8324	6.0553			80 6mins	93.3333	8.16497	3.33333
80 9mins	52.5	15.7321	6.42262			80 9mins	95	6.32456	2.58199
100 3mins	76.6667	9.30949	3.80058			100 3mins	97.5	4.1833	1.70783
100 6mins	65.8333	15.3025	6.24722			100 6mins	91.6667	5.16398	2.10819
100 9mins	52.5	24.2384	9.89529			100 9mins	95.8333	3.76386	1.53659
120 3mins	35.8333	9.70395	3.96162			120 3mins	81.6667	7.52773	3.07318
120 6mins	37.5	15.411	6.29153			120 6mins	79.1667	12.8128	5.23078
120 9mins	33.3333	11.6905	4.77261			120 9mins	60	28.6356	11.6905
Artifical Aging In field G%
Collection Day	0 cm	1 cm	2 cm	4 cm
52	0	69.8	87.2	65.3
71	0	50.6	64.5	70.1
99	1.2	60.9	65.6	82.8
134	0	51	43.1	57.14
148	0	53.7	50.4	49.4
170	0	78	70.2	65.8
Artificial Aging Total Viability %
Collection Day	0 cm	1 cm	2 cm	4 cm
52	45.7	75.2	94.6	87.7
71	58	82.3	75.2	75.2
99	54.2	70.4	79.4	90
134	52.56	82.65	72.55	67.53
148	57.3	72.6	69.1	69.2
170	54.7	86.9	78	80.4
